# Supplementary material for: Diatom-Bacteria Interactions Modulate the Composition and Productivity of Benthic Diatom Biofilms
Source: Front Microbiol. 2019 Jun 5;10:1255. doi: 10.3389/fmicb.2019.01255 (PMC6561236; doi:10.3389/fmicb.2019.01255)
Supplement: TABLE S1 — Information on the three different diatom strains used within our experimental setup. More information can be found at the Belgian Co-ordinated Collections of Micro-organisms website using the diatom accession number (http://bccm.belspo.be/catalogues). [file Table_1.xlsx]

## Sheet: Sheet1
Accession #	Diatom species	Strain	Isolation date	Isolation location
DCG 0623	Cylindrotheca closterium	WS3_7	20/may/14	Paulina Schor, NL
				(51° 21' 1.9188'' N; 3° 43' 34.4388'' E)
DCG 0105	Seminavis robusta	85A	2006-08-08	Progeny of strains from Veerse Meer, NL
				(51°32’36” N; 3°48’15” E)
DCG 0476	Navicula phyllepta	PBA12	2013-01-10	Paulina Schor, NL (51°21' N; 3°43' E)
