# Supplementary material for: Diatom-Bacteria Interactions Modulate the Composition and Productivity of Benthic Diatom Biofilms
Source: Front Microbiol. 2019 Jun 5;10:1255. doi: 10.3389/fmicb.2019.01255 (PMC6561236; doi:10.3389/fmicb.2019.01255)
Supplement: TABLE S3 — Statistical analysis of the total maximum growth rates derived from F0 PAM values of 24-plate wells harboring different combinations of S. robusta [S], C. closterium [C], and N. phyllepta [N]. A two-way ANOVA was conducted testing the differences between the total growth rate of the diatom combinations (single, paired, or all together) and the presence or absence of bacteria. A post hoc (Tukey Test) was further conducted on each of the different diatom combinations. An asterisk marks results of significant value where ∗<0.05, ∗∗<0.01, and ∗∗∗<0.001. [file Table_3.xlsx]

## Sheet: Sheet1
F0 PAM
Two-way ANOVA	Factor	DF	F value	p-value	significance
	Diatom combination	6	11.558	1.7x10-6	***
	non-axenic - axenic	1	43.346	3.86x10-7	***
	interaction	6	4.844	1.67x10-3	**
		28
Post hoc	Diatom combination	Difference		p-value	significance
	[axenic – non-axenic]
SINGLE
	[c]	-0.348		3.0x10-4	***
	[s]	-0.11		0.858
	[n]	-0.181		0.213
PAIRED
	[s+n]	-0.175		0.26
	[s+c]	-0.0343		0.1
	[n+c]	-0.269		0.0087	**
TRIPLE
	[s+c+n]	0.049		0.999
